# Supplementary material for: Ornithobacterium rhinotracheale: MALDI-TOF MS and Whole Genome Sequencing Confirm That Serotypes K, L and M Deviate from Well-Known Reference Strains and Numerous Field Isolates
Source: Microorganisms. 2021 May 7;9(5):1006. doi: 10.3390/microorganisms9051006 (PMC8151311; doi:10.3390/microorganisms9051006)
Supplement: Supplementary file 1 [file microorganisms-09-01006-s001.zip]

Archive with 6 entries (6 files):
- Additional file 1. Assembly statistics.xlsx
- Additional file 2. Antibiotic resistance CARD.xlsx
- Additional file 3. MLST_typing.xlsx
- Additional file 4. Annotation statistics.xlsx
- Additional file 5. Sequences used.xlsx
- Additional file 6. pubMLST.xlsx
