# Supplementary material for: Ornithobacterium rhinotracheale: MALDI-TOF MS and Whole Genome Sequencing Confirm That Serotypes K, L and M Deviate from Well-Known Reference Strains and Numerous Field Isolates
Source: Microorganisms. 2021 May 7;9(5):1006. doi: 10.3390/microorganisms9051006 (PMC8151311; doi:10.3390/microorganisms9051006)
Supplement: Supplementary file 1 [file microorganisms-09-01006-s001.zip › Additional file 1. Assembly statistics.xlsx]

## Sheet: Sheet1
									BUSCO
	Readpairs	mean fragment length [bp]	GC	total length [Mbp]	L50	N50 [kbp]	L90	N90 [kbp]	complete (C)	duplicated (D)	fragmented (F)	missing (M)	total
LMG18861	3083436	208	0.37	2.355	3	344.7	13	34.6	430	0	8	5	443
LMG18856	2327324	213	0.37	2.423	5	154.1	17	25.1	430	0	8	5	443
LMG19032	1860542	238	0.37	2.416	7	114.8	23	21.7	430	0	8	5	443
DSM 15997			0.37	2.399	1	2399	1	2399	431	0	7	5	443
ORT-UMN 88			0.37	2.398	1	2398	1	2398	432	0	6	5	443
H06_030791			0.37	2.319	2	563.7	5	158.9	432	0	6	5	443
