# Supplementary material for: Ornithobacterium rhinotracheale: MALDI-TOF MS and Whole Genome Sequencing Confirm That Serotypes K, L and M Deviate from Well-Known Reference Strains and Numerous Field Isolates
Source: Microorganisms. 2021 May 7;9(5):1006. doi: 10.3390/microorganisms9051006 (PMC8151311; doi:10.3390/microorganisms9051006)
Supplement: Supplementary file 1 [file microorganisms-09-01006-s001.zip › Additional file 2. Antibiotic resistance CARD.xlsx]

## Sheet: Sheet1
				LMG19032		LMG18861
ARO Term	AMR Gene Family	drug class	Res. Mech.	% identity	% length ref. seq.	% identity	% length ref. seq.
Erm(35)	Erm 23S ribosomal RNA methyltransferase	streptogramin antibiotic, lincosamide antibiotic, macrolide antibiotic	antibiotic target alteration	74.06	100	74.44	100
tetQ	tetracycline-resistant ribosomal protection protein	tetracycline antibiotic	antibiotic target protection	95.16	97.56	96.88	97.56
