# Supplementary material for: Ornithobacterium rhinotracheale: MALDI-TOF MS and Whole Genome Sequencing Confirm That Serotypes K, L and M Deviate from Well-Known Reference Strains and Numerous Field Isolates
Source: Microorganisms. 2021 May 7;9(5):1006. doi: 10.3390/microorganisms9051006 (PMC8151311; doi:10.3390/microorganisms9051006)
Supplement: Supplementary file 1 [file microorganisms-09-01006-s001.zip › Additional file 3. MLST_typing.xlsx]

## Sheet: Sheet1
Sample	adk	aroE	fumC	gdhA	mdh	pgi	pmi	ST
LMG18856	4	4	3	4	4	4	4	4
LMG18861	7	2	7	8	7	5	12	NA
LMG1903	4	4	7	4	7	4	12	NA
stringMLST v0.6.2 (Gupta, Jordan, & Rishishwar, 2017)
Ornithobacterium rhinotracheale MLST schemes obtained from pubmlst (Jolley, Bray, & Maiden, 2018; Thieme, Mühldorfer, Lüschow, & Hafez, 2016)
