# Supplementary material for: Ornithobacterium rhinotracheale: MALDI-TOF MS and Whole Genome Sequencing Confirm That Serotypes K, L and M Deviate from Well-Known Reference Strains and Numerous Field Isolates
Source: Microorganisms. 2021 May 7;9(5):1006. doi: 10.3390/microorganisms9051006 (PMC8151311; doi:10.3390/microorganisms9051006)
Supplement: Supplementary file 1 [file microorganisms-09-01006-s001.zip › Additional file 4. Annotation statistics.xlsx]

## Sheet: Sheet1
	LMG18856	LMG18861	LMG19032	DSM 15997	ORT-UMN 88	H06-030791
Genes (total)	2425	2300	2367	2320	2389	2300
CDS (total)	2378	2253	2312	2265	2300	2243
CDS (coding)	2348	2205	2273	2222	2264	2237
Pseudo Genes	30	48	39	43	36	6
Genes (RNA)	47	47	55	55
complete rRNAs (5S, 16S, 23S)	3, 1, 1	1, 1, 1	3, 2, 2	3, 3, 3	3, 3, 3	3, 3, 3
partial rRNAs		2 (5S)	1, 1 (16S, 23S)
tRNAs	39	39	43	43	43	42
ncRNAs	3	3	3	3	1
CRISPR Arrays	2	1	1	1	1	1
Annotation Pipeline: NCBI Prokaryotic Genome Annotation Pipeline vs. 4.6
Annotation Method : Best-placed reference protein set; GeneMarkS+
