# Supplementary material for: Ornithobacterium rhinotracheale: MALDI-TOF MS and Whole Genome Sequencing Confirm That Serotypes K, L and M Deviate from Well-Known Reference Strains and Numerous Field Isolates
Source: Microorganisms. 2021 May 7;9(5):1006. doi: 10.3390/microorganisms9051006 (PMC8151311; doi:10.3390/microorganisms9051006)
Supplement: Supplementary file 1 [file microorganisms-09-01006-s001.zip › Additional file 5. Sequences used.xlsx]

## Sheet: rpoB_annos_all
Species	Strain	Host	Hostfamily	ST	serovar	16S-RNA	rpoB	whole genome	Refs
O. rhinotracheale	B 3263/91	Chicken	Phasianidae	ST1	A	KY809786	MH746625
O. rhinotracheale	ORVK91-L01	Chicken	Phasianidae	ST2	C	KY809788	MH746626
O. rhinotracheale	LMG-15870	Guinea fowl	Numididae	ST7	N	U87103	MH746630
O. rhinotracheale	ORV 94084 K858	Turkey	Phasianidae	ST4	F	KY809791	MH746634
O. rhinotracheale	GB 978/14/1	Turkey	Phasianidae	ST14	F/(H)	MH746681	MH746640
O. rhinotracheale	LMG-11553	Rook	Corvidae	ST8	O	U87102	MH746631
O. rhinotracheale	ORV 94108 n.2	Turkey	Phasianidae	ST3	D	KY809789	MH746627
O. rhinotracheale	GV6	Harris hawk	Accipitridae	ST16	I	MH746685	MH746644
O. rhinotracheale	GV37	White-tailed eagle	Accipitridae	-	-	MH746706	MH746665
O. rhinotracheale	GV143	Common kestrel	Falconidae	ST19	J	MH746691	MH746650
O. rhinotracheale	T37	Pigeon	Columbidae	ST25	-	MH746694	MH746653
O. rhinotracheale	T92	Pigeon	Columbidae	ST28	L	MH746700	MH746659
O. rhinotracheale	DSM-15997	Turkey	Phasianidae	ST1	A			NC_018016.1
O. rhinotracheale	H06-030791	Turkey	Phasianidae	ST1	A			AXDE00000000.1
O. rhinotracheale	ORT-UMN 88	Turkey	Phasianidae	ST1	A			CP006828.1
O. rhinotracheale	LMG-18856	Turkey	Phasianidae	ST4	F			RJJJ00000000.1	this study
O. rhinotracheale	LMG-19032	Turkey	Phasianidae	-	M			RJJL00000000.1	this study
O. rhinotracheale	LMG-18861	Turkey	Phasianidae	-	K			RJJK00000000.1	this study
Cand. O. hominis	O. sp. OH-22767	Human	Hominidae	-	-			UNSC01.1
Cand. O. hominis	O. sp. OH-2280	Human	Hominidae	-	-			UNSD01.1
R. anatipestifer	DSM-15868	Duck	Anatide	-	-			NC_017045.1
