# Supplementary material for: Ornithobacterium rhinotracheale: MALDI-TOF MS and Whole Genome Sequencing Confirm That Serotypes K, L and M Deviate from Well-Known Reference Strains and Numerous Field Isolates
Source: Microorganisms. 2021 May 7;9(5):1006. doi: 10.3390/microorganisms9051006 (PMC8151311; doi:10.3390/microorganisms9051006)
Supplement: Supplementary file 1 [file microorganisms-09-01006-s001.zip › Additional file 6. pubMLST.xlsx]

## Sheet: Export
isolate	aliases	country	continent	region	year	host	disease	serotype	adk	aroE	fumC	gdhA	mdh	pgi	pmi	ST (MLST)	references (PubmedIDs)
DSM 15997	ATCC 51463; CCUG 23171; LMG 9086	UK	Europe		1988	turkey	respiratory disease	A, I	1	1	1	1	1	1	1	1	26829551
RefA	B3263/91	South Africa	Africa		1991	chicken	respiratory disease	A	1	1	1	1	1	1	1	1	9003608;10216753;11195645;16177359;23397835;26829551
RefB	GGD1261/91	Germany	Europe		1991	turkey	respiratory disease	B	1	1	1	1	1	1	1	1	8123560;10216753;10829563;16177359;23397835;26829551
RefC	ORV K91-201	USA	North America	California	1991	chicken	respiratory disease	C	2	2	2	2	2	2	2	2	9003608;10216753;23397835;26829551
RefD	ORV 94084 nr.2	France	Europe		1994	turkey	respiratory disease	D	3	3	1	3	3	3	3	3	23397835;26829551
RefE	O-95029 nr.12229	France	Europe		1995	chicken	respiratory disease	E	1	1	1	1	1	1	1	1	9003608;10216753;23397835;26829551
RefF	ORV 94084 K858	The Netherlands	Europe		1994	turkey		F	4	4	3	4	4	4	4	4	9003608;16177359;23397835;26829551
RefG	O-95029 nr.16279	France	Europe		1995	chicken		G	1	5	1	1	1	1	5	5	9003608;10216753;23397835;26829551
RefH	E-94063 4.2.	The Netherlands	Europe		1994	turkey	respiratory disease	H	3	3	1	3	3	3	3	3	9003608;23397835;26829551
RefI	BAC-96-8334	USA	North America	Minnesota	1996	turkey	respiratory disease	I	1	1	1	1	1	1	1	1	26829551
RefJ	O-97091 HEN81-2	The Netherlands	Europe		1997	chicken	respiratory disease	J	5	6	4	5	5	5	6	6	26829551
RefK	BAC970321101 5m	USA	North America	Minnesota	1997	chicken	respiratory disease	K	5	6	4	5	5	5	6	6	26829551
RefL	O-97071 BUT 2237	UK	Europe	England	1997	turkey	respiratory disease	L	5	6	4	5	5	5	6	6	16177359;26829551
RefM	TOP 98036 98.4500	France	Europe		1998	turkey		M	1	1	1	1	1	1	1	1	26829551
RefN	TOP 99023, LMG13114	Belgium	Europe	Torhout	1992	guinea fowl		N	3	7	5	6	2	6	2	7	26829551
RefO	TOP 99023, LMG11553	Germany	Europe		1983	rook		O	6	8	6	7	6	7	7	8	9350754;26829551
RefP	TOP 99090 may 71	UK	Europe		1999	turkey		P	1	1	1	1	1	1	1	1	26829551
RefQ	O-95256 sp 1507	The Netherlands	Europe		1995	chicken		Q	3	3	1	3	3	3	3	3	26829551
GK 304/95		Germany	Europe		1995	chicken		A	1	1	1	1	1	1	1	1	26829551
GK 1049/95		Germany	Europe		1995	chicken		A	1	1	1	1	1	1	1	1	26829551
GK 1112/96		Germany	Europe		1996	pheasant		D	3	3	1	3	3	3	3	3	26829551
GB 137/10/1		Germany	Europe		2010	chicken		A	1	1	1	1	1	1	1	1	26829551
GB 137/10/2		Germany	Europe		2010	chicken		n.t.	7	9	7	8	7	8	8	10	26829551
GB 299/10/6		Germany	Europe		2010	turkey		B, E	1	1	1	1	1	1	1	1	26829551
GB 299/10/7		Germany	Europe		2010	turkey		E	1	1	1	1	1	1	1	1	26829551
GB 299/10/8		Germany	Europe		2010	turkey		n.t.	1	1	1	1	1	1	1	1	26829551
GB 404/10/1		Germany	Europe		2010	turkey		n.t.	8	10	8	9	8	9	9	11	26829551
GB 404/10/2		Germany	Europe		2010	turkey		I (J)	1	1	1	1	1	1	1	1	26829551
GB 596/10/2		Germany	Europe		2010	turkey		A, I	1	1	1	1	1	1	1	1	26829551
GB 610/10/1		Germany	Europe		2010	turkey		E	1	1	1	1	1	1	1	1	26829551
GB 610/10/2		Germany	Europe		2010	turkey		E	1	1	1	1	1	1	1	1	26829551
GB 610/10/3		Germany	Europe		2010	turkey		E	1	1	1	1	1	1	1	1	26829551
GB 738/10/1		Germany	Europe		2010	turkey		n.t.	8	10	8	9	8	9	9	11	26829551
GB 738/10/2		Germany	Europe		2010	turkey		E	1	1	1	1	1	1	1	1	26829551
GB 738/10/3		Germany	Europe		2010	turkey		C	8	10	8	9	8	9	9	11	26829551
GB 738/10/4		Germany	Europe		2010	turkey		A	1	1	1	1	1	1	1	1	26829551
GB 1032/10/1		Germany	Europe		2010	turkey		B, L	1	1	1	1	1	1	1	1	26829551
GB 56/11/1		Germany	Europe		2011	turkey		A	1	1	1	1	1	1	1	1	26829551
GB 57/11/1		Germany	Europe		2011	turkey		A	1	1	1	1	1	1	1	1	26829551
GB 57/11/2		Germany	Europe		2011	turkey		A	1	1	1	1	1	1	1	1	26829551
GB 604/11/3		Germany	Europe		2011	turkey		A, I	1	5	1	1	1	1	1	9	26829551
GB 1103/11/1		Germany	Europe		2011	turkey		E (J,K)	1	5	1	1	1	1	1	9	26829551
GB 1573/11/16		Germany	Europe		2011	turkey		B (I,J,L)	1	1	1	1	1	1	1	1	26829551
GB 1573/11/17		Germany	Europe		2011	turkey		n.t.	8	10	7	9	8	9	9	12	26829551
GB 1573/11/18		Germany	Europe		2011	turkey		A (I,J,L)	1	1	1	1	1	1	1	1	26829551
GB 2151/11/1		Germany	Europe		2011	turkey		B (I,J)	1	1	1	1	1	1	1	1	26829551
GB 2151/11/2		Germany	Europe		2011	turkey		A (B,I)	1	1	1	1	1	1	1	1	26829551
GB 2151/11/3		Germany	Europe		2011	turkey		A (B,I)	1	1	1	1	1	1	1	1	26829551
GB 2221/11/1		Germany	Europe		2011	turkey		A (K)	1	5	1	1	1	1	1	9	26829551
GB 2221/11/2		Germany	Europe		2011	turkey		A	1	5	1	1	1	1	1	9	26829551
GB 2221/11/3		Germany	Europe		2011	turkey		A	1	5	1	1	1	1	1	9	26829551
GB 365/12/1		Germany	Europe		2012	turkey		B, J	1	5	1	1	1	1	1	9	26829551
GB 1538/12/1		Germany	Europe		2012	turkey		A	1	5	1	1	1	1	1	9	26829551
GB 2177/13/1		Germany	Europe		2013	turkey		I	1	5	1	1	1	1	1	9	26829551
GB 2269/13/1		Germany	Europe		2013	chicken		I	1	5	1	1	1	1	1	9	26829551
GB 2399/13/1		Germany	Europe		2013	chicken		A	9	11	9	10	1	10	10	13	26829551
GB 2992/13		Germany	Europe		2013	turkey		I	1	5	1	1	1	1	1	9	26829551
GB 3031/13/1		Germany	Europe		2013	turkey		E (G,J,K)	1	1	1	1	1	1	1	1	26829551
GB 3031/13/2		Germany	Europe		2013	turkey		E (B,G,J,K)	1	1	1	1	1	1	1	1	26829551
GB 3074/13		Germany	Europe		2013	turkey		I (B,E,G,K,L)	1	5	1	1	1	1	1	9	26829551
GB 3111/13/1		Germany	Europe		2013	turkey		I (B,E,G,J,L)	1	5	1	1	1	1	1	9	26829551
GB 3111/13/2		Germany	Europe		2013	turkey		E, G	1	1	1	1	1	1	1	1	26829551
GB 3111/13/3		Germany	Europe		2013	turkey		I (B,G)	1	5	1	1	1	1	1	9	26829551
GB 978/14/1		Germany	Europe		2008	turkey		F (H)	10	12	7	11	9	11	11	14	26829551
GB 1580/14/2		Germany	Europe		2014	turkey		H	8	10	8	9	8	9	9	11	26829551
GB 1312/05/1		France	Europe		2005	turkey		J	1	5	1	1	1	1	1	9	26829551
GB 1312/05/2		France	Europe		2005	turkey		C	1	1	1	1	1	1	1	1	26829551
GB 1312/05/3		France	Europe		2005	turkey		A	1	5	1	1	1	1	1	9	26829551
GB 1312/05/8		France	Europe		2005	turkey		I	1	1	1	1	1	1	1	1	26829551
GB 1312/05/22		France	Europe		2005	turkey		J	1	5	1	1	1	1	1	9	26829551
GB 1312/05/23		France	Europe		2005	turkey		B (C)	1	1	1	1	1	1	1	1	26829551
GB 371/09/5		Chile	South America		2009	turkey		I (J)	1	5	1	1	1	1	1	9	26829551
GB 371/09/6		Chile	South America		2009	turkey		I (J,L)	1	5	1	1	1	1	1	9	26829551
GB 371/09/7		Chile	South America		2009	turkey		I (J,L)	1	5	1	1	1	1	1	9	26829551
GB 735/09/10		Chile	South America		2009	turkey		A	1	5	1	1	1	1	1	9	26829551
GB 735/09/12		Chile	South America		2009	turkey		A	1	5	1	1	1	1	1	9	26829551
GB 735/09/13		Chile	South America		2009	turkey		A	1	5	1	1	1	1	1	9	26829551
GB 1707/12/1		China	Asia		2012	chicken			1	1	1	1	1	1	1	1	26829551
GB 1707/12/2		China	Asia		2012	chicken			1	1	1	1	1	1	1	1	26829551
GB 1707/12/3		China	Asia		2012	chicken			1	1	1	1	1	1	1	1	26829551
GB 1707/12/7		China	Asia		2012	chicken			1	1	1	1	1	1	1	1	26829551
GB 804/13/1		UK	Europe		2013	turkey		I	1	5	1	1	1	1	1	9	26829551
GB 804/13/2		UK	Europe		2013	turkey		A (I)	1	5	1	1	1	1	1	9	26829551
GB 804/13/3		UK	Europe		2013	turkey		I	1	5	1	1	1	1	1	9	26829551
GB 954/13/1		UK	Europe		2013	turkey		A, I	1	1	1	1	1	1	1	1	26829551
GB 954/13/2		UK	Europe		2013	turkey		A, I	1	5	1	1	1	1	1	9	26829551
GB 954/13/3		UK	Europe		2013	turkey		A, I	1	5	1	1	1	1	1	9	26829551
GV1		Germany	Europe	Potsdam	2011	Turkey vulture		H	11	1	10	12	10	1	12	15
GV6		Germany	Europe	Potsdam	2011	Harris's hawk		I	12	13	11	13	11	12	13	16
GV9		Germany	Europe	Potsdam	2010	Common kestrel		F	12	13	11	13	11	12	13	16
GV10		Germany	Europe	Potsdam	2010	Peregrine falcon		NT	13	14	12	5	12	13	14	17
GV11		Germany	Europe	Potsdam	2010	Saker falcon		A	14	15	13	14	13	14	14	18
GV12		Germany	Europe	Potsdam	2010	Saker-Gyrfalcon		NT	14	15	13	14	13	14	14	18
GV13		Germany	Europe	Potsdam	2010	Red kite		H	14	15	13	14	13	14	14	18
GV143		Germany	Europe	Berlin	2010	Common kestrel		J	13	16	14	5	13	15	15	19
GV149		Germany	Europe	Berlin	2010	Common kestrel		H/J	13	17	15	5	13	16	14	20
165-2/2015		Germany	Europe	Berlin	2015	Common buzzard		NT	23	27	25	23	22	24	24	31
T37		Germany	Europe	Berlin	2011	pigeon	none	NT	15	18	16	15	14	17	16	21
T49		Germany	Europe	Berlin	2011	pigeon	none	NT	16	19	17	16	15	18	17	22
T52		Germany	Europe	Berlin	2011	pigeon	none	K	17	20	18	17	16	19	18	23
T66		Germany	Europe	Berlin	2011	pigeon	none	NT	18	21	19	18	17	20	19	24
T85		Germany	Europe	Berlin	2011	pigeon	none	A (I)	19	22	20	19	18	21	20	25
T91		Germany	Europe	Berlin	2011	pigeon	none	L	20	23	21	20	19	22	21	26
T92		Germany	Europe	Berlin	2011	pigeon	none	L	20	23	21	20	19	22	21	26
T97		Germany	Europe	Berlin	2011	pigeon	none	A (I)	21	24	22	21	20	22	20	27
T102		Germany	Europe	Berlin	2011	pigeon	none	J	19	23	21	20	19	22	21	28
T143		Germany	Europe	Berlin	2011	pigeon	none	NT	19	25	23	22	21	23	22	29
T203		Germany	Europe	Berlin	2012	pigeon	none	NT	22	26	24	20	19	22	23	30
NCF-1		USA	North America	California	1998	chicken			1	1	1	1	1	1	1	1
NCF-2		USA	North America	California	1998	chicken			1	1	1	1	1	1	1	1
NCF-3		USA	North America	California	1998	turkey			1	1	1	1	1	1	1	1
NCF-4		USA	North America	California	1998	turkey			1	1	1	1	1	1	1	1
NCF-5		USA	North America	California	2000	chicken			1	1	1	1	1	1	1	1
NCF-6		USA	North America	California	2000	chicken			1	1	1	1	1	1	1	1
NCF-7		USA	North America	California	2000	turkey			1	1	1	1	1	1	1	1
NCF-8		USA	North America	California	2000	turkey			1	1	1	1	1	1	1	1
NCF-9		USA	North America	California	2003	chicken			1	1	1	1	1	1	1	1
NCF-10		USA	North America	California	2003	chicken			1	1	1	1	1	1	1	1
NCF-11		USA	North America	California	2003	turkey			24	2	26	24	23	25	25	32
NCF-12		USA	North America	California	2003	turkey			1	2	1	1	23	25	25	33
NCF-14		USA	North America	California	2005	chicken			1	1	1	1	1	1	1	1
NCF-15		USA	North America	California	2005	turkey			1	1	1	1	1	1	1	1
NCF-16		USA	North America	California	2005	turkey			1	1	1	1	1	1	1	1
NCF-17		USA	North America	California	2007	turkey			1	1	1	1	1	1	1	1
NCF-18		USA	North America	California	2007	chicken			1	1	1	1	1	1	1	1
NCF-19		USA	North America	California	2007	turkey			1	1	1	1	1	1	1	1
NCF-20		USA	North America	California	2007	chicken			1	1	1	1	1	1	1	1
NCF-22		USA	North America	California	2009	chicken			1	1	1	1	1	1	1	1
NCF-23		USA	North America	California	2009	turkey			1	1	1	1	1	1	1	1
NCF-24		USA	North America	California	2009	chicken			24	2	26	24	23	25	25	32
NCF-26		USA	North America	California	2011	chicken			1	1	1	1	1	1	1	1
NCF-27		USA	North America	California	2011	chicken			1	1	1	1	1	1	1	1
NCF-28		USA	North America	California	2011	turkey			1	1	1	1	1	1	1	1
NCF-29		USA	North America	California	2013	chicken			1	5	1	1	1	1	1	9
NCF-30		USA	North America	California	2013	chicken			1	5	1	1	1	1	1	9
NCF-31		USA	North America	California	2013	chicken			1	5	1	1	1	1	1	9
NCF-33		USA	North America	California	2016	turkey			1	5	1	1	1	1	1	9
NCF-34		USA	North America	California	2016	chicken			2	2	2	2	2	2	2	2
NCF-35		USA	North America	California	2016	chicken			1	1	1	1	1	1	1	1
NCF-36		USA	North America	California	2016	chicken			1	1	1	1	1	1	1	1
NMN-1		USA	North America	Minnesota	1996	turkey			1	1	1	1	1	1	1	1
NMN-6		USA	North America	Minnesota	1998	turkey			6	8	6	7	6	7	7	8
NMN-7		USA	North America	Minnesota	1998	turkey			6	8	6	7	6	7	7	8
NMN-8		USA	North America	Minnesota	2000	turkey			1	1	1	1	1	1	1	1
NMN-9		USA	North America	Minnesota	2000	turkey			1	5	9	1	1	1	1	34
NMN-10		USA	North America	Minnesota	2000	turkey			1	1	1	1	1	1	1	1
NMN-11		USA	North America	Minnesota	2003	turkey			6	8	6	7	6	7	7	8
NMN-12		USA	North America	Minnesota	2003	turkey			1	1	1	1	1	1	1	1
NMN-13		USA	North America	Minnesota	2003	turkey			1	1	1	1	1	1	1	1
NMN-15		USA	North America	Minnesota	2005	turkey			1	1	1	1	1	1	1	1
NMN-16		USA	North America	Minnesota	2005	turkey			1	1	1	1	1	1	1	1
NMN-17		USA	North America	Minnesota	2015	turkey			1	1	1	1	1	1	1	1
NMN-18		USA	North America	Minnesota	2015	turkey			25	5	1	1	1	26	1	35
NMN-19		USA	North America	Minnesota	2015	turkey			1	1	1	1	1	1	1	1
NMN-20		USA	North America	Minnesota	2015	turkey			1	1	1	1	1	1	1	1
NMN-21		USA	North America	Minnesota	2016	turkey			1	1	1	1	1	1	1	1
NMN-22		USA	North America	Minnesota	2016	turkey			1	1	1	1	1	1	1	1
NMN-23		USA	North America	Minnesota	2016	turkey			1	1	1	1	1	1	1	1
NMN-24		USA	North America	Minnesota	2016	turkey			1	1	1	1	1	1	1	1
NMN-25		USA	North America	Minnesota	2017	turkey			25	5	1	1	1	26	1	35
NMN-26		USA	North America	Minnesota	2017	turkey			1	1	1	1	1	1	1	1
NMN-27		USA	North America	Minnesota	2017	turkey			1	1	1	1	1	1	1	1
NMN-28		USA	North America	Minnesota	2017	turkey			1	5	9	1	1	1	1	34
NMN-29		USA	North America	Minnesota	2017	turkey			1	1	1	1	1	1	1	1
